# Supplementary material for: Fentanyl Research: Key to Fighting the Opioid Crisis
Source: J Clin Med. 2025 Jul 22;14(15):5187. doi: 10.3390/jcm14155187 (PMC12348003; doi:10.3390/jcm14155187)
Supplement: Supplementary file 1 [file jcm-14-05187-s001.zip]

Archive with 1 entries (1 files):
- jcm-3726960-supplementary.pdf
